# Supplementary material for: Mycoplasma genitalium: whole genome sequence analysis, recombination and population structure
Source: BMC Genomics. 2017 Dec 28;18:993. doi: 10.1186/s12864-017-4399-6 (PMC5745988; doi:10.1186/s12864-017-4399-6)
Supplement: Supplementary file 1 — Illumina sequenced genomes of M. genitalium isolates and related genomes: mapping and assembly statistics and genome characteristics. (XLSX 20 kb) [file 12864_2017_4399_MOESM1_ESM.xlsx]

## Sheet: Sheet1
	Table S1. Illumina sequenced genomes of Mycoplasma genitalium isolates (n=28): mapping and assembly statistics and genome characteristics.
	Sample Name	Total bases of Raw data (fastq files)	EMBL accession number	Short Read Archive Acc. No.	Percent Mapped (100-percent Ns***)	Average coverage depth	Total SNPs with respect to G37	No. of Scaffolded contigs	N50	Largest Contig	Assembled Genome Size (bp)	% Nucleotide Diversity compared to to reference G37	% GC	No. of annotated CDSs	% Coding	Average Gene Length
	M2282	178580400	-	ERS390293	99.2454437005	304	689	1	580102	580102	580102	0.118772	31.68	482	91.3	1094
	M2300	118625100	-	ERS390285	99.1242526841	201	596	1	580208	580208	580208	0.102722	31.7	482	91.5	1099
	M2341	119179800	-	ERS390286	98.8510126259	203	1013	1	580380	580380	580380	0.174541	31.68	482	91.5	1099
	M30	108915300	-	ERS390284	98.9363462719	186	443	1	580007	580007	580007	0.0763784	31.69	482	91.5	1099
	M6090 (*)	103602000	-	ERS390289	99.0244381771	176	544	2	580551	580551	580894	0.0936488	31.7	482	91.7	1098
	M6151 (*)	102096600	-	ERS390287	99.5888469787	174	225	1	580146	580146	580146	0.0387833	31.69	482	91.6	1098
	M6257	119274000	-	ERS390300	98.739475517	203	1422	1	580141	580141	580141	0.245113	31.69	482	91.5	1099
	M6270	134736600	-	ERS390298	98.9180728043	230	636	1	579941	579941	579941	0.109666	31.67	482	91.6	1098
	M6280	113834700	-	ERS390288	98.5132982575	194	2053	2	579515	579515	580561	0.353623	31.67	482	91.7	1097
	M6283	116270400	-	ERS390292	98.4874395769	198	2473	2	582168	582168	582819	0.424317	31.71	482	91.4	1098
	M6284	197577600	-	ERS390294	99.0449527303	337	634	2	455614	455614	580032	0.109304	31.67	482	91.2	1096
	M6285	145759500	-	ERS390290	98.8746302209	248	1601	1	582468	582468	582468	0.274865	31.72	482	91.1	1101
	M6286	138295800	-	ERS390297	98.6131127645	236	2033	1	581303	581303	581303	0.349732	31.68	482	91.7	1100
	M6303	169225500	-	ERS390299	99.1025313924	289	763	2	580031	580031	580423	0.131456	31.69	482	91.5	1098
	M6312 (*)	175753200	-	ERS390295	99.0921879202	299	560	3	502194	502194	580331	0.0964967	31.69	482	91.4	1100
	M6327	115424100	-	ERS390281	99.0115088368	197	547	1	579938	579938	579938	0.0943204	31.69	482	91.4	1095
	M6328	124859700	-	ERS390291	98.9696177742	213	621	1	579967	579967	579967	0.107075	31.66	482	91.5	1099
	M6475	128796900	-	ERS390282	98.6512112206	218	1437	2	580246	580246	580736	0.247445	31.7	482	91.4	1099
	M6489	122627400	-	ERS390301	98.6096649405	209	2245	4	460044	460044	584244	0.384257	31.73	482	91	1098
	M6593	119647200	-	ERS390279	98.6391438363	204	1137	2	582272	582272	582681	0.195132	31.7	482	91.2	1098
	M6604	135385500	-	ERS390303	98.563636489	230	1686	1	581760	581760	581760	0.28981	31.71	482	91	1100
	M6711	141310800	-	ERS390304	98.6325929706	240	2213	1	582274	582274	582274	0.380062	31.71	482	91.2	1099
	M6713	123287700	-	ERS390280	98.5203662968	210	2461	6	240000	261866	586920	0.419308	31.75	482	90.3	1091
	R32G	157660800	-	ERS390307	99.9812095855	270	2	1	580226	580226	580226	0.000344693	31.69	482	91.2	1100
	TW10-6G	145658400	-	ERS390308	99.9818990172	250	4	1	580156	580156	580156	0.00068947	31.69	482	91.2	1100
	TW10-5G	125659500	-	ERS390309	100	216	14	1	580198	580198	580198	0.00241297	31.69	482	91.2	1100
	TW48-5G	133680300	-	ERS390306	99.9443170652	229	5	3	381737	381737	581113	0.000860418	31.69	482	91.2	1100
	UTMB-10G	164809800	-	ERS390305	99.9920699226	283	4	2	378165	378165	580399	0.000689181	31.69	482	91.2	1100
	M. genitalium G37T	-	L43967		-	-	-	-	-	-	580076	-	31.69	482 (**)	91.2	1100
	M. pneumoniae M129	-	U00089		-	-	-	-	-	-	816394	-	40.01	688	88.3	1048
	M. gallisepticum str. R(low)	-	AE015450		-	-	-	-	-	-	1012800	-	31.47	763	88.3	1172
	M. hominis ATCC 23114 (**)	-	FP236530		-	-	-	-	-	-	665445	-	27.12	536	89.7	1114
	U. parvum ATCC 700970	-	AF222894		-	-	-	-	-	-	751716	-	25.5	614	91.3	1113
	SNP, single nucleotide polymorphisms; CDS, coding sequences
	(*): samples isolated from the same patient
	(**): Pereyre S et al. [27]
	(***) Ns are bases of the reference genome not mapped
