# Supplementary material for: Mycoplasma genitalium: whole genome sequence analysis, recombination and population structure
Source: BMC Genomics. 2017 Dec 28;18:993. doi: 10.1186/s12864-017-4399-6 (PMC5745988; doi:10.1186/s12864-017-4399-6)
Supplement: Supplementary file 2 — Recombination regions identified and removed for the Mycoplasma genitalium phylogeny. (XLS 89 kb) [file 12864_2017_4399_MOESM2_ESM.xls]

## Sheet: table
	Table S2. Recombination regions identified and removed for the Mycoplasma genitalium phylogeny
	Recombination Region No	Recombination block number	mgp operon/ MgPar contained	Coordinates in whole genome alignment	Size of region (bp)	Coordinates of Blocks of overlapping regions	Size of block (bp)	Taxa	Total SNPs (compared to M. genitalium G37T)	Genes encoded
	I	1		006855..011884	5029	006855..011884	5029	M2288,M6283,M6713,M6489,M6282,M6711,M6286	16	tmk,serS,gyrA,MG_007,MG_009,MG_008
	II	2		020971..023835	2864	020971..023835	2864	M6489	17	pip,dnaJ,MG_018
		3		020971..023835	2864	020971..023835		M2288,M6283,M6713,M6489,M6282,M6711,M6286	29	MG_022,fba,metG,pip,dnaJ,MG_018
		4		020989..021589	600	020971..023835		M6327,G37,M2300,M6270,M6328,M30,M6151,M6284,M2282,M6303,M2341,M6475,M6257,M6320,M6285,M6604	9
		5		020989..021589	600	020971..023835		M6280	10
	III	6		028823..031810	2987	028823..031810	2987	M6593,M2321	21	MG_029,MG_028,efp,MG_025,nusB,upp
		7		030090..031810	1720	028823..031810		M6327,G37,M2300,M6270,M6328,M30,M6151,M6284,M2282,M6303,M2341	8	efp,MG_028,MG_029,nusB,upp
	IV	8		033410..037280	3870	033410..054673	21263	M6286	27	MG_032,polC
		9		033410..039708	6298	033410..054673		M2288,M6283	20	MG_032,glpF,polC
		10		036848..054163	17315	033410..054673		M2288	95	tdk,MG_039,MG_032,MG_045,hisS,MG_043,MG_037,MG_041,MG_040,glpF,MG_042,aspS,MG_044,glpK
		11		039577..043392	3815	033410..054673		M2288,M6283,M6713,M6489,M6282,M6711	29	tdk,aspS,glpF,hisS
		12		041199..041759	560	033410..054673		M6475,M6257	13
		13		041379..041759	380	033410..054673		M6320,M6285,M6604	12
		14		041783..049767	7984	033410..054673		M6327,G37,M2300,M6270,M6328,M30,M6151,M6284,M2282,M6303,M2341	55	MG_039,hisS,MG_037,MG_041,MG_040,aspS,glpK
		15		041783..049767	7984	033410..054673		M6593,M2321	57	MG_039,hisS,MG_037,MG_041,MG_040,aspS,glpK
		16		045059..049767	4708	033410..054673		M6280	29	MG_039,MG_041,glpK,MG_040
		17		050435..054673	4238	033410..054673		M2288,M6283,M6713,M6489,M6282,M6711,M6286	24	MG_046,MG_045,MG_044,MG_043,MG_042
	V	18		055726..061999	6273	055726..067272	11546	M6713,M6489,M6282,M6711	20	MG_052,MG_053,pdp,ffh,metK,deoC,deoD
		19		057748..067874	10126	055726..067272		M6280	47	MG_052,MG_053,MG_054,MG_055,MG_056,MG_057,prs,smpB,pdp,MG_474,ffh,deoC,deoD,rpmG-2,MG_060
		20		066150..067272	1122	055726..067272		M6286	12	smpB,prs,MG_057
	VI	21	MgPar1	073520..079109	5589	073520..114167	40647	M2288,M6283,M6713,M6489,M6282,M6711,M6286	15	MG_065,MG_064,tkt
		22	MgPar1	077058..077098	40	073520..114167		M6280	6
		23	MgPar1	077615..087654	10039	073520..114167		M6327,G37,M2300,M6270,M6328,M30,M6151,M6284,M2282,M6303,M2341,M6475,M6257,M6320,M6285,M6604,M6593,M2321	40	MG_065,MG_064,tkt,MG_067,MG_068
		24	MgPar1	079052..095901	16849	073520..114167		M2288	110	MG_065,secA,MG_067,rpsB,MG_071,MG_068,tkt,ptsG
		25	MgPar1	080663..087648	6985	073520..114167		M6286	65	tkt,MG_067,MG_068
		26	MgPar1	080663..087773	7110	073520..114167		M6713	101	tkt,MG_067,MG_068
		27	MgPar1	081734..091167	9433	073520..114167		M6489	101	MG_067,MG_068,ptsG,rpsB
		28	MgPar1	081734..091167	9433	073520..114167		M6711	73	MG_067,MG_068,ptsG,rpsB
		29	MgPar1	081734..105445	23711	073520..114167		M6283	109	secA,MG_076,MG_067,MG_075,rpsB,MG_071,MG_068,MG_078,MG_074,MG_077,uvrB,ptsG
		30	MgPar1	083337..090928	7591	073520..114167		M6282	49	MG_068,ptsG
		31	MgPar1	083577..091819	8242	073520..114167		M2288,M6283,M6713,M6489,M6282,M6711	20	MG_068,ptsG,rpsB
		32	MgPar1	084152..087775	3623	073520..114167		M6320	19
		33	MgPar1	084511..087209	2698	073520..114167		M2341	27
		34	MgPar1	084790..087775	2985	073520..114167		M6604	36
		35	MgPar1	084890..091702	6812	073520..114167		M6327,G37,M2300,M6270,M6328,M30,M6151,M6284,M2282,M6303,M2341	20	rpsB,ptsG
		36	MgPar1	084890..091702	6812	073520..114167		M6285	20	rpsB,ptsG
		37	MgPar1	084890..091702	6812	073520..114167		M6593,M2321	27	rpsB,ptsG
		38	MgPar1	085392..087719	2327	073520..114167		M6257	27
		39	MgPar1	085430..087698	2268	073520..114167		M6151	17
		40	MgPar1	085591..087729	2138	073520..114167		M2282	18
		41	MgPar1	085591..087770	2179	073520..114167		M6280	30
		42	MgPar1	085605..087644	2039	073520..114167		M6328	28
		43	MgPar1	085605..087654	2049	073520..114167		M2300	64
		44	MgPar1	085617..087773	2156	073520..114167		M6475	49
		45	MgPar1	085623..087215	1592	073520..114167		M6327	16
		46	MgPar1	085623..090658	5035	073520..114167		M6303	36	ptsG
		47	MgPar1	085629..087711	2082	073520..114167		M6320,M6285,M6604	15
		48	MgPar1	085634..087714	2080	073520..114167		G37	26
		49	MgPar1	085634..091933	6299	073520..114167		M6270	48	rpsB,ptsG
		50	MgPar1	085692..092159	6467	073520..114167		M2321	22	rpsB,ptsG,MG_071
		51	MgPar1	085754..087100	1346	073520..114167		M6284	25
		52	MgPar1	085773..087191	1418	073520..114167		M6327,G37,M2300	9
		53	MgPar1	086100..087359	1259	073520..114167		M30	28
		54	MgPar1	086661..087767	1106	073520..114167		M6713,M6489,M6282,M6711	19
		55	MgPar1	087824..098239	10415	073520..114167		M6489,M6282,M6711	33	secA,uvrB,rpsB,ptsG,MG_071
		56	MgPar1	090193..096054	5861	073520..114167		M6475,M6257	28	secA,rpsB,ptsG,MG_071
		57	MgPar1	094119..094220	101	073520..114167		M6713,M6489,M6282,M6711	7
		58	MgPar1	095070..105111	10041	073520..114167		M6713	60	secA,MG_076,MG_074,MG_075,MG_077,MG_078,uvrB
		59	MgPar1	096625..108774	12149	073520..114167		M6286	78	secA,MG_076,MG_074,MG_075,MG_077,MG_078,oppD,oppF,uvrB
		60	MgPar1	097111..102295	5184	073520..114167		M2288	21	MG_074,MG_075,uvrB
		61	MgPar1	097495..102480	4985	073520..114167		M6320,M6285,M6604	50	MG_074,MG_075,uvrB
		62	MgPar1	098745..102369	3624	073520..114167		M6327,G37,M2300,M6270,M6328,M30,M6151,M6284,M2282,M6303,M2341,M6475,M6257,M6320,M6285,M6604,M6593,M2321	28	MG_074,MG_075,uvrB
		63	MgPar1	101748..107622	5874	073520..114167		M6285,M6604	25	MG_076,MG_077,MG_075,MG_078,oppD,oppF
		64	MgPar1	103470..109534	6064	073520..114167		M6303	28	rplK,MG_077,oppD,MG_078,oppF
		65	MgPar1	104431..109534	5103	073520..114167		M6475,M6257	19	rplK,oppD,MG_078,oppF
		66	MgPar1	109420..114167	4747	073520..114167		M6489,M6282,M6711	37	pth,rpsL,MG_086,MG_084,hprK,rplK,rplA
	VII	67		116511..126886	10375	116511..127684	11173	M6257	54	MG_098,MG_099,MG_095,MG_096,MG_097,MG_090,MG_091,MG_093,dnaB,rpsR,fusA
		68		119161..126886	7725	116511..127684		M6303	34	MG_098,MG_099,MG_095,MG_096,MG_097,dnaB
		69		121123..127463	6340	116511..127684		M2341	17	MG_098,MG_099,MG_095,MG_096,MG_097,gatB
		70		121436..123159	1723	116511..127684		M6285,M6604	25	MG_095,MG_096
		71		121436..127684	6248	116511..127684		M6593,M2321	35	MG_098,MG_099,MG_095,MG_096,MG_097,gatB
		72		121509..126886	5377	116511..127684		M6320	22	MG_096,MG_097,MG_098,MG_099
		73		121863..123276	1413	116511..127684		M6475	12
		74		121863..126724	4861	116511..127684		M6327,G37,M2300,M6270,M6328,M30,M6151,M6284,M2282	15	MG_096,MG_097,MG_098,MG_099
		75		121923..122396	473	116511..127684		M6713	11
	VIII	76		130436..137330	6894	130436..139944	9508	M6713	29	gmk,MG_108,MG_109,MG_103,MG_104,MG_105,MG_476,def
		77		136949..139944	2995	130436..139944		M6285,M6604	13	MG_109,rpe,rsgA,pgi
	IX	78		144889..148483	3594	144889..194154	49265	M6489,M6282	11	MG_119,galE,MG_120,MG_121
		79	MgPar2	145442..148483	3041	144889..194154		M2341	11	MG_119,MG_120,MG_121
		80	MgPar2	145538..152410	6872	144889..194154		M6593,M2321	14	MG_119,MG_120,MG_121,topA,MG_123
		81	MgPar2	147221..153399	6178	144889..194154		M6285	13	MG_125,trx,MG_120,MG_121,MG_123,topA
		82	MgPar2	148302..156335	8033	144889..194154		M6257	31	MG_125,trx,MG_127,MG_121,MG_123,trpS,MG_128,MG_129,topA
		83	MgPar2	148544..153290	4746	144889..194154		M6286	22	trx,MG_125,MG_121,topA,MG_123
		84	MgPar2	148544..153797	5253	144889..194154		M6711	21	trx,MG_125,MG_121,topA,MG_123
		85	MgPar2	148544..154357	5813	144889..194154		M6713	28	MG_125,trx,MG_121,MG_123,trpS,topA
		86	MgPar2	148888..169876	20988	144889..194154		M6604	184	MG_132,MG_125,lepA,MG_134,MG_130,MG_133,trx,MG_131,MG_127,MG_137,MG_121,MG_135,MG_123,trpS,MG_139,lysS,MG_128,MG_129,topA
		87	MgPar2	155572..169108	13536	144889..194154		M2288,M6283,M6713,M6489,M6282,M6711,M6286	120	lepA,MG_133,MG_132,MG_131,MG_130,MG_137,MG_135,MG_134,MG_139,lysS,MG_128,MG_129
		88	MgPar2	163355..169822	6467	144889..194154		M6257	24	lepA,MG_139,MG_137
		89	MgPar2	164803..169186	4383	144889..194154		M6327,G37,M2300,M6270,M6328,M30,M6151,M6284,M2282,M6303,M2341,M6475,M6257,M6320,M6285,M6604,M6593,M2321	23	MG_139,lepA
		90	MgPar2	166332..168868	2536	144889..194154		M2288	16	MG_139
		91	MgPar2	167013..175690	8677	144889..194154		M6327	42	rrsA,MG_139,rrfA,rrlA
		92	MgPar2	167310..189544	22234	144889..194154		M2282	99	MG_146,MG_147,MG_144,MG_149,rrlA,MG_140,rbfA,infB,MG_148,nusA,MG_477,rrsA,rrfA,ribF
		93	MgPar2	167312..169831	2519	144889..194154		M6713	52
		94	MgPar2	167312..169844	2532	144889..194154		M6593,M2321	16
		95	MgPar2	167314..169860	2546	144889..194154		M6280	30
		96	MgPar2	167314..169904	2590	144889..194154		M6328	46
		97	MgPar2	167314..175721	8407	144889..194154		M6475	45	rrsA,rrfA,rrlA
		98	MgPar2	167314..175767	8453	144889..194154		G37	34	rrsA,rrfA,rrlA
		99	MgPar2	167320..169888	2568	144889..194154		M6283	18
		100	MgPar2	167320..178652	11332	144889..194154		M2341	66	rrsA,rrfA,rrlA,MG_140
		101	MgPar2	167335..179736	12401	144889..194154		M6489	57	rrsA,rrfA,rrlA,MG_140,nusA
		102	MgPar2	167358..168987	1629	144889..194154		M6327,G37,M2300,M6270,M6328,M30,M6151,M6284,M2282,M6303,M2341	13
		103	MgPar2	167358..169843	2485	144889..194154		M6284	31
		104	MgPar2	167406..168556	1150	144889..194154		M6320	20
		105	MgPar2	167515..169876	2361	144889..194154		M6711	30
		106	MgPar2	167518..169831	2313	144889..194154		M2300	50
		107	MgPar2	167665..169849	2184	144889..194154		M6320,M6285,M6604	17
		108	MgPar2	167750..169876	2126	144889..194154		M6286	35
		109	MgPar2	168090..183568	15478	144889..194154		M6303	77	MG_144,rrlA,MG_140,rbfA,infB,nusA,MG_477,rrsA,rrfA
		110	MgPar2	168508..175599	7091	144889..194154		M6270	52	rrsA,rrfA,rrlA
		111	MgPar2	168535..169761	1226	144889..194154		M30	13
		112	MgPar3	174901..175767	866	144889..194154		M6257	66	rrfA
		113	MgPar3	175036..179070	4034	144889..194154		M6283	17	MG_140
		114	MgPar3	175044..175089	45	144889..194154		M6286	13
		115	MgPar3	175053..179066	4013	144889..194154		M2300	12	MG_140
		116	MgPar3	175053..182952	7899	144889..194154		M6327,G37,M2300,M6270,M6328,M30,M6151,M6284,M2282,M6303,M2341,M6475,M6257,M6320,M6285,M6604,M6593,M2321	37	infB,MG_477,MG_140,nusA
		117	MgPar3	175139..177542	2403	144889..194154		M6713	34	MG_140
		118	MgPar3	175145..175178	33	144889..194154		M6327,G37,M2300,M6270,M6328,M30,M6151,M6284,M2282	4
		119	MgPar3	175298..175701	403	144889..194154		M6327,G37,M2300,M6270,M6328,M30,M6151,M6284,M2282,M6303,M2341,M6475,M6257	8
		120	MgPar3	175307..175733	426	144889..194154		M6593,M2321	11
		121	MgPar3	175373..182511	7138	144889..194154		M6604	35	infB,MG_477,MG_140,nusA
		122	MgPar3	175470..175599	129	144889..194154		M30	7
		123	MgPar3	175592..175755	163	144889..194154		M6475,M6257	9
		124		178928..192645	13717	144889..194154		M2288	160	MG_146,MG_147,MG_144,MG_140,rplW,rbfA,infB,MG_148,nusA,rpsJ,MG_477,MG_478,MG_149,rplB,rplC,rplD,ribF
		125		184653..191266	6613	144889..194154		M6713	89	MG_146,MG_147,rplD,rpsJ,MG_148,MG_149,MG_478,rplC,ribF
		126		185448..186999	1551	144889..194154		M2288,M6283,M6713,M6489,M6282,M6711,M6286	21	MG_146,MG_147
		127		185667..187926	2259	144889..194154		M6489,M6282,M6711	7	MG_146,MG_147,MG_148
		128		187683..191773	4090	144889..194154		M6280	58	MG_478,rpsJ,MG_148,MG_149,rplD,rplC
		129		188984..193420	4436	144889..194154		M6282	27	rplD,rplV,rplW,rpsJ,MG_149,rpsS,MG_478,rplB,rplC
		130		192010..194154	2144	144889..194154		M6593,M2321	12	rplV,rplW,rplB,rpsC,rpsS
	X	131		195145..196180	1035	195145..196180	1035	M6285,M6604	16	rplN,rpmC,rpsQ
	XI	132		196168..204016	7848	196168..205655	9487	M6280	55	map,rpsE,secY,rplX,rpsN,rpsM,rplR,infA,rpsH,rplN,rplO,rpoA,rpmJ,rpsK,rplF,rplE,adk
		133		198042..204016	5974	196168..205655		M6257	48	map,rpsE,secY,rpsK,rpsM,rplR,infA,rplO,rpoA,rpmJ,rplF,adk
		134		198129..202811	4682	196168..205655		M6489,M6282,M6711	18	map,rpsE,secY,rplR,infA,rplO,rpmJ,rplF,adk
		135		198331..202364	4033	196168..205655		M6713,M6489,M6282,M6711	23	map,rpsE,rplR,rplO,secY,adk
		136		200693..201516	823	196168..205655		M6285	11	secY,adk
		137		201292..201516	224	196168..205655		M6593,M2321	7
		138		203854..209389	5535	196168..205655		M6713	45	MG_182,MG_183,MG_180,MG_181,MG_179,rplQ,rpoA
		139		204118..205655	1537	196168..205655		M6286	19	rpoA,MG_179,rplQ
	XII	140	MgPar4	209555..222679	13124	209555..254270	44715	M6285,M6604	31	MG_183,MG_186,MG_187,MG_184,MG_185,MG_188,MG_189,MG_190,mgpA
		141	MgPar4	209606..231814	22208	209555..254270		G37	101	MG_183,p110,MG_186,MG_187,MG_184,MG_185,MG_188,MG_189,MG_190,mgpA
		142	MgPar4	209959..219702	9743	209555..254270		M6489	50	MG_183,MG_186,MG_187,MG_184,MG_185,MG_188,MG_189
		143	MgPar4	209959..231657	21698	209555..254270		M6327,G37,M2300,M6270,M6328,M30,M6151,M6284,M2282,M6303,M2341,M6475,M6257,M6320,M6285,M6604,M6593,M2321	92	MG_183,p110,MG_186,MG_187,MG_184,MG_185,MG_188,MG_189,MG_190,mgpA
		144	MgPar4	212437..215930	3493	209555..254270		M6280	44	MG_185
		145	MgPar4	212437..231663	19226	209555..254270		M6282	145	MG_190,p110,MG_186,MG_187,MG_185,MG_188,MG_189,mgpA
		146	MgPar4	212437..231757	19320	209555..254270		M6283	153	MG_190,p110,MG_186,MG_187,MG_185,MG_188,MG_189,mgpA
		147	MgPar4	212766..231550	18784	209555..254270		M6593,M2321	172	MG_190,p110,MG_186,MG_187,MG_185,MG_188,MG_189,mgpA
		148	MgPar4	213342..231802	18460	209555..254270		M6328	139	MG_190,p110,MG_186,MG_187,MG_185,MG_188,MG_189,mgpA
		149	MgPar4	213368..230243	16875	209555..254270		M2288	96	MG_190,p110,MG_186,MG_187,MG_185,MG_188,MG_189,mgpA
		150	MgPar4	213527..231434	17907	209555..254270		M6327	131	MG_190,p110,MG_186,MG_187,MG_185,MG_188,MG_189,mgpA
		151	MgPar4	213549..231602	18053	209555..254270		M6320,M6285,M6604	98	MG_190,p110,MG_186,MG_187,MG_185,MG_188,MG_189,mgpA
		152	MgPar4	213679..234970	21291	209555..254270		M6320	167	MG_190,p110,MG_186,MG_187,MG_188,MG_189,pheS,mgpA,MG_195
		153	MgPar4	213694..229986	16292	209555..254270		M6327,G37,M2300,M6270,M6328,M30,M6151,M6284,M2282,M6303,M2341,M6475,M6257,M6320,M6285,M6604	31	MG_190,p110,MG_186,MG_187,MG_188,MG_189,mgpA
		154	MgPar4	213694..231532	17838	209555..254270		M6604	151	MG_190,p110,MG_186,MG_187,MG_188,MG_189,mgpA
		155	MgPar4	213694..231644	17950	209555..254270		M6475	132	MG_190,p110,MG_186,MG_187,MG_188,MG_189,mgpA
		156	MgPar4	213714..215942	2228	209555..254270		M6286	60
		157	MgPar4	213718..231814	18096	209555..254270		M6284	156	MG_190,p110,MG_186,MG_187,MG_188,MG_189,mgpA
		158	MgPar4	213720..231475	17755	209555..254270		M30	78	MG_190,p110,MG_186,MG_187,MG_188,MG_189,mgpA
		159	MgPar4	213732..231663	17931	209555..254270		M6270	140	MG_190,p110,MG_186,MG_187,MG_188,MG_189,mgpA
		160	MgPar4	213737..218046	4309	209555..254270		M6713	62	MG_186,MG_187
		161	MgPar4	213737..231465	17728	209555..254270		M6711	238	MG_190,p110,MG_186,MG_187,MG_188,MG_189,mgpA
		162	MgPar4	213764..231602	17838	209555..254270		M6257	198	MG_190,p110,MG_186,MG_187,MG_188,MG_189,mgpA
		163	MgPar4	213805..231536	17731	209555..254270		M2282	128	MG_190,p110,MG_186,MG_187,MG_188,MG_189,mgpA
		164	MgPar4	213833..216797	2964	209555..254270		M6285	12	MG_186
		165	MgPar4	213883..215816	1933	209555..254270		M2321	9
		166	MgPar4	213897..231780	17883	209555..254270		M6303	117	MG_190,p110,MG_186,MG_187,MG_188,MG_189,mgpA
		167	MgPar4	214031..231814	17783	209555..254270		M2341	189	MG_190,p110,MG_186,MG_187,MG_188,MG_189,mgpA
		168	MgPar4	214182..230646	16464	209555..254270		M2300	86	MG_190,p110,MG_186,MG_187,MG_188,MG_189,mgpA
		169	MgPar4	214385..231604	17219	209555..254270		M6327,G37,M2300,M6270,M6328,M30,M6151,M6284,M2282,M6303,M2341	73	MG_190,p110,MG_186,MG_187,MG_188,MG_189,mgpA
		170	MgPar4	214933..239928	24995	209555..254270		M6475,M6257	105	rpmI,MG_190,p110,MG_186,MG_187,rnhC,MG_188,MG_189,infC,MG_200,pheS,MG_201,mgpA,MG_195,rplT
		171	mgpB-operon	219702..231663	11961	209555..254270		M6327,G37,M2300,M6270,M6328,M30,M6151,M6284,M2282,M6303	58	MG_190,p110,MG_189,mgpA
		172	mgpB-operon	220311..231017	10706	209555..254270		M6713	204	MG_190,p110,MG_189,mgpA
		173	mgpB-operon	220488..231663	11175	209555..254270		M6280	182	MG_190,p110,MG_189,mgpA
		174	mgpB-operon	221229..230961	9732	209555..254270		M6489	144	MG_190,p110,mgpA
		175	mgpB-operon	221229..232105	10876	209555..254270		M6286	156	MG_190,p110,mgpA
		176	mgpB-operon	222234..231796	9562	209555..254270		M6285	142	p110,mgpA
		177	mgpB-operon	222441..231465	9024	209555..254270		M2321	37	p110,mgpA
		178	mgpB-operon	222481..234970	12489	209555..254270		M6327,G37,M2300,M6270,M6328,M30,M6151,M6284,M2282,M6303,M2341,M6475,M6257	32	pheS,p110,MG_195,mgpA
		179	mgpB-operon	222609..231786	9177	209555..254270		M6151	44	p110,mgpA
		180	mgpB-operon	222678..228172	5494	209555..254270		M2288,M6283,M6713,M6489,M6282,M6711,M6286	11	p110,mgpA
		181	mgpB-operon	222710..231625	8915	209555..254270		M6327,G37,M2300,M6270,M6328,M30,M6151,M6284,M2282	18	p110,mgpA
		182	mgpB-operon	223589..225296	1707	209555..254270		M2288,M6283	11
		183	mgpB-operon	224579..226437	1858	209555..254270		M2288,M6283,M6713,M6489,M6282,M6711	20	p110,mgpA
		184	mgpB-operon/MgPar5	225120..230637	5517	209555..254270		M6285,M6604	16	p110,mgpA
		185		238859..252940	14081	209555..254270		M2341	49	MG_201,MG_200,parE,MG_202,parC,MG_207,MG_206,MG_209,MG_208,acpS,MG_210,scpA,MG_211,MG_205,MG_479,MG_212,MG_481,MG_480
		186		238955..243718	4763	209555..254270		M6280	31	MG_201,MG_200,parE,MG_202,parC,MG_479
		187		241102..245685	4583	209555..254270		M6286	31	MG_205,parE,parC
		188		241760..247049	5289	209555..254270		M6282	33	MG_205,parE,parC,MG_206
		189		242106..247099	4993	209555..254270		M6713	46	MG_205,parE,parC,MG_206
		190		250588..254270	3682	209555..254270		M6489,M6282	15	MG_212,MG_211,MG_214,acpS,MG_480,MG_481,scpA
	XIII	191		257662..264061	6399	257662..278755	21093	M6713	41	MG_217,hmw2,MG_490,MG_489,MG_488,MG_487,MG_486
		192		258288..277039	18751	257662..278755		M6475	132	MG_220,mraZ,MG_217,nrdF,MG_223,MG_222,thyA,MG_219,MG_226,hmw2,dhfR,MG_491,MG_492,MG_225,nrdI,ftsZ,nrdE
		193		258288..277300	19012	257662..278755		M2341	142	MG_220,mraZ,MG_217,nrdF,MG_223,MG_222,thyA,MG_219,MG_226,hmw2,dhfR,MG_491,MG_492,MG_225,nrdI,ftsZ,nrdE
		194		258381..263839	5458	257662..278755		M6286	64	MG_217,hmw2
		195		258381..263839	5458	257662..278755		M6280	56	MG_217,hmw2
		196		258381..265368	6987	257662..278755		M6285,M6604	46	MG_491,MG_217,hmw2
		197		258482..274140	15658	257662..278755		M6604	86	MG_220,mraZ,MG_217,MG_223,MG_222,thyA,MG_219,MG_226,hmw2,MG_491,MG_492,MG_225,ftsZ
		198		259730..270543	10813	257662..278755		M6489,M6282	34	MG_220,mraZ,MG_223,MG_222,MG_219,hmw2,MG_491,MG_492,ftsZ
		199	MgPar6	262525..268101	5576	257662..278755		M6282	27	MG_220,mraZ,MG_222,MG_219,hmw2,MG_491,MG_492
		200	MgPar6	264104..273889	9785	257662..278755		M6327,G37,M2300,M6270,M6328,M30,M6151,M6284,M2282,M6303,M2341,M6475,M6257,M6320,M6285,M6604,M6593,M2321	56	MG_220,mraZ,MG_223,MG_222,MG_219,MG_226,hmw2,MG_491,MG_492,MG_225,ftsZ
		201	MgPar6	264268..268069	3801	257662..278755		M6489	18	MG_220,mraZ,MG_222,MG_219,hmw2,MG_491,MG_492
		202	MgPar6	267161..268125	964	257662..278755		M6283	22	MG_222,mraZ
		203	MgPar6	269029..273119	4090	257662..278755		M6285	11	MG_223,ftsZ,MG_225,MG_226
		204	MgPar6	269248..273714	4466	257662..278755		M6327,G37,M2300,M6270,M6328,M30,M6151,M6284,M2282,M6303	10	MG_223,ftsZ,MG_225,MG_226
		205	MgPar6	269248..273935	4687	257662..278755		M6593,M2321	22	MG_223,ftsZ,MG_225,MG_226
		206	MgPar6	269248..276160	6912	257662..278755		M6257	33	nrdF,MG_223,thyA,MG_226,MG_225,dhfR,ftsZ
		207	MgPar6	273234..278755	5521	257662..278755		M6283	20	nrdE,nrdF,dhfR,nrdI,thyA,MG_226
		208	MgPar6	273597..273768	171	257662..278755		G37	11
		209	MgPar6	273597..273846	249	257662..278755		M6151	11
		210	MgPar6	273597..273936	339	257662..278755		M2300	40
		211	MgPar6	273601..273885	284	257662..278755		M2282	27
		212	MgPar6	273605..273647	42	257662..278755		M6328	15
		213	MgPar6	273605..273898	293	257662..278755		M6320,M6285,M6604	11
		214	MgPar6	273605..273922	317	257662..278755		M30	14
		215	MgPar6	273605..273936	331	257662..278755		M6327	14
		216	MgPar6	273609..273936	327	257662..278755		M6270	21
		217	MgPar6	273620..273936	316	257662..278755		M6284	24
	XIV	218		282077..284616	2539	282077..284616	2539	M6283	14	MG_237,lon,tig
		219		283658..285387	1729	282077..284616		M6320,M6285,M6604	14
	XV	220	MgPar7	308475..315302	6827	308475..318296	9821	M6327,G37,M2300,M6270,M6328,M30,M6151,M6284,M2282,M6303	16	MG_260,prfA,MG_259
		221	MgPar7	309093..315407	6314	308475..318296		M2341	42	MG_260,prfA,MG_259
		222	MgPar7	311295..315463	4168	308475..318296		M6303	78	MG_260
		223	MgPar7	313089..315355	2266	308475..318296		M6320	30
		224	MgPar7	313089..315406	2317	308475..318296		M6280	46
		225	MgPar7	313103..315320	2217	308475..318296		M6328	30
		226	MgPar7	313103..315355	2252	308475..318296		M6284	36
		227	MgPar7	313111..315355	2244	308475..318296		G37	22
		228	MgPar7	313113..314801	1688	308475..318296		M6489	39
		229	MgPar7	313113..315012	1899	308475..318296		M6257	34
		230	MgPar7	313113..315367	2254	308475..318296		M6286	34
		231	MgPar7	313113..315406	2293	308475..318296		M2282	36
		232	MgPar7	313115..315083	1968	308475..318296		M6604	21
		233	MgPar7	313115..315320	2205	308475..318296		M30	36
		234	MgPar7	313128..315300	2172	308475..318296		M6475	74
		235	MgPar7	313159..314774	1615	308475..318296		M6593,M2321	16
		236	MgPar7	313173..315432	2259	308475..318296		M6283	48
		237	MgPar7	313178..315120	1942	308475..318296		M6327,G37,M2300,M6270,M6328,M30,M6151,M6284,M2282,M6303,M2341,M6475,M6257,M6320,M6285,M6604,M6593,M2321	12
		238	MgPar7	313215..318296	5081	308475..318296		M6320,M6285,M6604	13	polC-2,MG_497
		239	MgPar7	313228..315392	2164	308475..318296		M2288	37
		240	MgPar7	313233..315040	1807	308475..318296		M6327,G37,M2300,M6270,M6328,M30,M6151,M6284,M2282,M6303,M2341	13
		241	MgPar7	313310..315459	2149	308475..318296		M2321	16
		242	MgPar7	313385..315321	1936	308475..318296		M2300	29
		243	MgPar7	313573..315451	1878	308475..318296		M6270	38
		244	MgPar7	314482..315425	943	308475..318296		M6285	13
		245	MgPar7	314733..315435	702	308475..318296		M6151	21
	XVI	246		324535..325895	1360	324535..325895	1360	M2341	9	MG_267,leuS,MG_268
	XVII	247		326634..328326	1692	326634..328326	1692	M6327,G37,M2300,M6270,M6328,M30,M6151,M6284,M2282,M6303,M2341	8	MG_270,MG_269
	XVIII	248		337080..343784	6704	337080..364726	27646	M6283	29	MG_281,MG_279,relA,MG_280,MG_277
		249		337514..342629	5115	337080..364726		M6475,M6257	12	MG_281,MG_279,relA,MG_280,MG_277
		250	MgPar8	341265..353615	12350	337080..364726		M6475	73	MG_288,proS,MG_284,MG_285,MG_281,MG_280,MG_504,MG_502,MG_503,MG_500,MG_501,MG_279,greA,MG_287,MG_499,MG_286
		251	MgPar8	341561..345450	3889	337080..364726		M6280	45	MG_281,MG_280,MG_502,MG_503,MG_500,MG_501,greA,MG_499
		252	MgPar8	341575..342629	1054	337080..364726		M6489,M6282	14	MG_281,MG_280
		253	MgPar8	341575..362918	21343	337080..364726		M2288,M6283	183	MG_289,MG_288,MG_281,MG_280,proS,MG_284,MG_287,MG_286,MG_499,MG_293,MG_290,MG_291,MG_285,MG_504,MG_505,MG_502,MG_503,MG_500,MG_501,MG_294,alaS,greA
		254	MgPar8	341801..353201	11400	337080..364726		M6489	73	MG_288,proS,MG_284,MG_285,MG_281,MG_280,MG_504,MG_502,MG_503,MG_500,MG_501,greA,MG_287,MG_499,MG_286
		255	MgPar8	345096..351963	6867	337080..364726		M6604	17	proS,MG_504,MG_285,MG_284,MG_287,MG_286,greA
		256	MgPar8	346414..352079	5665	337080..364726		M6257	12	proS,MG_504,MG_285,MG_284,MG_287,MG_286
		257	MgPar8	346544..353717	7173	337080..364726		M6280	199	MG_288,proS,MG_504,MG_285,MG_284,MG_287,MG_286
		258	MgPar8	348354..353583	5229	337080..364726		M2288	35	MG_288,MG_504,MG_285,MG_287,MG_286
		259	MgPar8	348404..351898	3494	337080..364726		M2282	31	MG_504,MG_285,MG_287,MG_286
		260	MgPar8	349381..352026	2645	337080..364726		M6320,M6285,M6604	18	MG_504,MG_287
		261	MgPar8	349551..352054	2503	337080..364726		M6286	26
		262	MgPar8	349551..352079	2528	337080..364726		M6593,M2321	33
		263	MgPar8	349571..351436	1865	337080..364726		M30	31
		264	MgPar8	349571..351466	1895	337080..364726		M6328	17
		265	MgPar8	349571..352054	2483	337080..364726		G37	25
		266	MgPar8	349585..352036	2451	337080..364726		M6327	26
		267	MgPar8	349585..352036	2451	337080..364726		M6270	42
		268	MgPar8	349585..353615	4030	337080..364726		M2341	42	MG_288
		269	MgPar8	349603..352054	2451	337080..364726		M6303	24
		270	MgPar8	349609..352042	2433	337080..364726		M2300	30
		271	MgPar8	349610..352630	3020	337080..364726		M6713	38	MG_288
		272	MgPar8	349641..352054	2413	337080..364726		M6284	38
		273	MgPar8	349660..353615	3955	337080..364726		M6327,G37,M2300,M6270,M6328,M30,M6151,M6284,M2282,M6303,M2341,M6475,M6257,M6320,M6285,M6604,M6593,M2321	22	MG_288
		274	MgPar8	349690..354001	4311	337080..364726		M6711	32	MG_288
		275	MgPar8	349912..352042	2130	337080..364726		M6285	12
		276	MgPar8	349915..352877	2962	337080..364726		M6283	89	MG_288
		277	MgPar8	350026..356955	6929	337080..364726		M6282	136	MG_289,MG_288,MG_290,MG_291
		278	MgPar8	350053..351105	1052	337080..364726		M6327,G37,M2300,M6270,M6328,M30,M6151,M6284,M2282	6
		279	MgPar8	350109..352054	1945	337080..364726		M6327,G37,M2300,M6270,M6328,M30,M6151,M6284,M2282,M6303,M2341	16
		280	MgPar8	350215..353615	3400	337080..364726		M6285,M6604	15	MG_288
		281	MgPar8	351436..351466	30	337080..364726		M6327,G37,M2300,M6270,M6328,M30,M6151,M6284,M2282,M6303,M2341,M6475,M6257,M6320,M6285,M6604	7
		282		357369..364726	7357	337080..364726		M6489,M6282	33	MG_505,trmU,MG_293,MG_291,MG_296,MG_294,alaS
	XIX	283		364810..367068	2258	364810..367068	2258	M2288,M6283,M6713,M6489,M6282,M6711	14	smc,ftsY
	XX	284		391075..399264	8189	391075..406322	15247	M6285,M6604	21	MG_316,MG_315,MG_314,MG_313,hmw1,MG_319,hmw3,p32
		285		392599..406140	13541	391075..406322		M6320,M6285,M6604	66	MG_316,MG_315,MG_314,MG_313,MG_508,MG_509,MG_506,MG_507,MG_511,MG_510,MG_319,hmw3,MG_513,MG_514,p32,MG_512,MG_322,MG_323,MG_320,MG_321
		286		395728..403126	7398	391075..406322		M2288,M6283	40	MG_316,MG_506,MG_507,MG_319,hmw3,p32,MG_320,MG_321
		287		396419..406140	9721	391075..406322		M6711	29	MG_508,MG_509,MG_506,MG_507,MG_511,MG_510,MG_319,hmw3,MG_513,MG_514,p32,MG_512,MG_322,MG_323,MG_320,MG_321
		288		397850..406322	8472	391075..406322		M6282	39	MG_508,MG_509,MG_506,MG_507,MG_511,MG_510,MG_319,MG_512,MG_513,MG_514,p32,MG_322,MG_323,MG_320,MG_321
		289		404390..406140	1750	391075..406322		M2288,M6283,M6713,M6489,M6282,M6711,M6286	14	MG_322,MG_323
	XXI	290	MgPar9	410466..432083	21617	410466..435155	24689	M6475	93	recA,cmk,engA,MG_517,MG_516,rpoC,MG_335,MG_338,MG_328,valS,MG_327,MG_337,MG_336,MG_331,MG_333,MG_332
		291	MgPar9	424455..430937	6482	410466..435155		M6328	45	recA,MG_338
		292	MgPar9	426000..430582	4582	410466..435155		M6327	46	recA,MG_338
		293	MgPar9	426219..435245	9026	410466..435155		M6282	31	rpoC,rpoB,recA,MG_338
		294	MgPar9	427178..434237	7059	410466..435155		M6327,G37,M2300,M6270,M6328,M30,M6151,M6284,M2282,M6303,M2341,M6475,M6257	17	rpoC,recA,MG_338
		295	MgPar9	428717..430937	2220	410466..435155		M6284	61
		296	MgPar9	428719..430937	2218	410466..435155		M6257	45
		297	MgPar9	428726..429520	794	410466..435155		M6475,M6257	12
		298	MgPar9	428726..430735	2009	410466..435155		M6283	42
		299	MgPar9	428726..430937	2211	410466..435155		M6303	44
		300	MgPar9	428732..430077	1345	410466..435155		M6286	14
		301	MgPar9	428738..430950	2212	410466..435155		M2300	46
		302	MgPar9	428738..433397	4659	410466..435155		M6713	61	rpoC
		303	MgPar9	428758..430160	1402	410466..435155		M6593,M2321	11
		304	MgPar9	428761..430670	1909	410466..435155		M6604	21
		305	MgPar9	428761..430946	2185	410466..435155		M6280	48
		306	MgPar9	428765..430877	2112	410466..435155		M6327,G37,M2300,M6270,M6328,M30,M6151,M6284,M2282,M6303,M2341	12
		307	MgPar9	428782..430730	1948	410466..435155		M2321	17
		308	MgPar9	428791..434237	5446	410466..435155		M6593	13	rpoC
		309	MgPar9	428828..430152	1324	410466..435155		M2341	17
		310	MgPar9	428834..430239	1405	410466..435155		M6285	21
		311	MgPar9	428889..430934	2045	410466..435155		M6320	33
		312	MgPar9	428945..430958	2013	410466..435155		G37	33
		313	MgPar9	428986..430937	1951	410466..435155		M30	23
		314	MgPar9	428986..430946	1960	410466..435155		M6285,M6604	17
		315	MgPar9	429220..430910	1690	410466..435155		M6270	30
		316	MgPar9	429266..430958	1692	410466..435155		M2282	29
		317	MgPar9	429632..434237	4605	410466..435155		M6489	57	rpoC
		318	MgPar9	429905..433397	3492	410466..435155		M6320,M6285,M6604	30	rpoC
		319		431942..435155	3213	410466..435155		M2288,M6283,M6713,M6489,M6282,M6711,M6286	16	rpoC,rpoB
	XXII	320		493411..504572	11161	493411..504572	11161	M6489	48	groL,MG_397,MG_395,rpiB,MG_391,MG_390,glyA,groES,atpC,atpD
		321		495577..503802	8225	493411..504572		M2321	20	groL,MG_397,MG_395,groES,glyA,rpiB,atpC,atpD
		322		498248..502041	3793	493411..504572		M2288,M6283	18	MG_397,MG_395,glyA,rpiB
		323		498522..500261	1739	493411..504572		M6280	22	MG_395,glyA
		324		498642..502945	4303	493411..504572		M6713,M6489,M6282,M6711	29	MG_397,atpC,MG_395,glyA,rpiB
	XXIII	325		507957..514514	6557	507957..514514	6557	M6320	22	pstB,MG_411,msrA,MG_406,MG_409,atpB,eno,atpF,atpE
	XXIV	326		519746..537374	17628	519746..562907	43161	M6320	114	MG_419,MG_428,rpsO,MG_427,gpmI,MG_414,MG_525,rpsI,MG_422,ptsI,MG_425,rplM,MG_423,rpmB,uvrA
		327		525507..529069	3562	519746..562907		M2288,M6283,M6713,M6489,M6282,M6711	20	uvrA,MG_422
		328		535343..538251	2908	519746..562907		M2288,M6283,M6713,M6489,M6282,M6711	10	ptsI,tpiA,gpmI
		329		537361..547691	10330	519746..562907		M6713	65	MG_442,tpiA,MG_438,MG_439,tsf,gpmI,MG_432,frr,pyrH,cdsA,MG_441,MG_440
		330		547415..553404	5989	519746..562907		M6283	35	msrB,rplS,MG_449,trmD,rpsP,MG_443,MG_442,MG_447
		331		548077..557583	9506	519746..562907		M6320,M6285,M6604	28	galU,MG_452,MG_450,msrB,rplS,MG_449,trmD,rpsP,MG_443,MG_442,MG_447,tuf
		332		554681..559387	4706	519746..562907		M2288,M6283,M6713,M6489,M6282,M6711	29	tyrS,galU,tuf,MG_454,MG_450,MG_452
		333		554681..562247	7566	519746..562907		M6257	25	tyrS,galU,ftsH,tuf,MG_454,MG_456,MG_450,MG_452
		334		555793..558423	2630	519746..562907		M2321	12	MG_454,galU,tyrS,MG_452,tuf
		335		562124..562907	783	519746..562907		M6327,G37,M2300,M6270,M6328,M30,M6151,M6284,M2282,M6303,M2341,M6475,M6257,M6320,M6285,M6604	8
	XXV	336		569524..576117	6593	569524..576117	6593	M6475,M6257	19	MG_468,rpL34,MG_464,MG_467,rnpA
		337		570612..576784	6172	569524..576117		M6489,M6282	24	MG_468,MG_467
		338		571555..576784	5229	569524..576117		M6280	31
		339		572615..575551	2936	569524..576117		M6593,M2321	13

## Sheet: Sheet1
		Rec blocks
		1035
		1360
		1692
		2258
		2539
		2864
		2987
		5029
		6557
		6593
		9487
		9508
		9821
		11161
		11173
		11546
		15247
		21093
		21263
		24689
		27646
		40647
		43161
		44715
		49265
	total	383336		length G37	580076
		% of genome=	66.0838
